# Supplementary material for: An overview of the use of plastic-film mulching in China to increase crop yield and water-use efficiency
Source: Natl Sci Rev. 2020 Jul 2;7(10):1523–6. doi: 10.1093/nsr/nwaa146 (PMC8290964; doi:10.1093/nsr/nwaa146)
Supplement: nwaa146_Supplemental_File [file nwaa146_supplemental_file.zip]

Archive with 1 entries (1 files):
- NSR Perspective-Film mulching.rar
